# Supplementary material for: Altered conformational dynamics contribute to species-specific effects of cytochrome c mutations on caspase activation
Source: J Biol Inorg Chem. 2024 Mar 12;29(2):169–76. doi: 10.1007/s00775-024-02044-2 (PMC11098916; doi:10.1007/s00775-024-02044-2)
Supplement: Supplementary file 1 — Supplementary file1 (XLSX 113 KB) [file 775_2024_2044_MOESM1_ESM.xlsx]

## Sheet: Supplemetary Data Overview
Supplementary data 1	Protein∙∙∙protein H-bond occupancy data
Supplementary data 2	protein∙∙∙heme H-bond occupancy data
Supplementary data 3	Protein∙∙∙water H bond occupancy data

## Sheet: Supplementary Data 1
Supplementary data 1: protein-protein H bonds. Occupancies for 40 - 160 ms ≥ 10% are shown. For MsWT, MsG41S and HuWT the data are the combined data for the replicate simulations. For HuG41S the data is for individual simulations.
		MsWT FeII	MsWT FeIII	MsG41S FeII	MsG41S FeIII	HuWT FeII	HuWT FeIII	HuG41S FeII_1	HuG41S FeII_2	HuG41S FeIII_1	HuG41S FeIII_2
donor	acceptor	occupancy	occupancy	occupancy	occupancy	occupancy	occupancy	occupancy	occupancy	occupancy	occupancy
ALA101-Main-N	TYR97-Main-O	0.9158	0.8863	0.9238	0.8663	0.895	0.9021	0.8819	0.8635	0.8857	0.8889
ALA15-Main-N	PHE10-Main-O	0.3103	0.1432	0.3121	0.2479
ALA43-Main-N	TYR48-Side-OH					0.1232		0.3239
ALA92-Main-N	LYS88-Main-O	0.5948	0.5371	0.6387	0.5715	0.7216	0.6739	0.7164	0.6871	0.5979	0.7229
ALA96-Main-N	ALA92-Main-O	0.5775	0.4484	0.5655	0.5548	0.5244	0.5086	0.5061	0.4926	0.1188	0.5404
ARG38-Main-N	LEU35-Main-O	0.2805	0.3215		0.1675	0.2291	0.344		0.1296	0.1613	0.1128
ARG38-Side-NE	GLY34-Main-O					0.176			0.0963
ARG38-Side-NE	LYS39-Main-O	0.1352		0.6146
ARG38-Side-NH1	ASN31-Main-O		0.0982				0.3203
ARG38-Side-NH1	GLU104-Side-OE1									0.3599	0.134
ARG38-Side-NH1	GLU104-Side-OE2									0.4849	0.1418
ARG38-Side-NH1	HSE33-Main-O						0.1332	0.1528
ARG38-Side-NH1	HSP33-Main-O				0.1652
ARG38-Side-NH1	LYS39-Main-O								0.2535
ARG38-Side-NH1	PHE36-Main-O					0.152			0.1481	0.8279	0.3133
ARG38-Side-NH2	ASN31-Main-O	0.4218	0.5327		0.1772		0.1201
ARG38-Side-NH2	GLU104-Side-OE1									0.4749	0.1435
ARG38-Side-NH2	GLU104-Side-OE2									0.3608	0.1411
ARG38-Side-NH2	HSE33-Main-O					0.1208
ARG38-Side-NH2	LYS39-Main-O	0.1712		0.4062
ARG91-Main-N	LYS87-Main-O	0.2772	0.4164	0.2884	0.2953	0.5615	0.4734	0.5616	0.5347	0.5326	0.56
ARG91-Side-NE	ILE85-Main-O	0.1597	0.2677	0.1378	0.3395
ARG91-Side-NE	LYS87-Main-O	0.2246		0.2469	0.1308
ARG91-Side-NH1	GLU66-Side-OE1									0.2406
ARG91-Side-NH1	GLU66-Side-OE2									0.299
ARG91-Side-NH1	GLU69-Side-OE1	0.0964	0.1107	0.1037	0.1232		0.1081	0.1013		0.3684
ARG91-Side-NH1	GLU69-Side-OE2	0.1114	0.1123	0.1126	0.1364		0.1136	0.0997		0.3151
ARG91-Side-NH1	ILE85-Main-O					0.7259	0.6864	0.7457	0.7482	0.136	0.7197
ARG91-Side-NH1	MET65-Main-O	0.4136		0.494	0.2484
ARG91-Side-NH2	GLU66-Side-OE1									0.1611
ARG91-Side-NH2	GLU66-Side-OE2									0.2008
ARG91-Side-NH2	GLU69-Side-OE1	0.1004	0.2226	0.1314	0.1027
ARG91-Side-NH2	GLU69-Side-OE2	0.1194	0.2521	0.1386
ARG91-Side-NH2	ILE85-Main-O	0.16	0.4668	0.1389	0.2047
ARG91-Side-NH2	LYS86-Main-O	0.4361	0.1007	0.4647	0.2789
ASN103-Main-N	LYS100-Main-O								0.1118
ASN103-Main-N	LYS99-Main-O					0.2059	0.1002
ASN103-Side-ND2	LYS99-Main-O	0.2241	0.177	0.2087	0.1547	0.1462	0.155	0.1695
ASN31-Main-N	HSE26-Side-ND1	0.7228	0.7265	0.7987	0.6888	0.4503	0.653	0.8654		0.8425	0.7527
ASN31-Side-ND2	GLU21-Main-O	0.5764	0.5043	0.5881	0.5648	0.5526	0.6134	0.6237	0.148	0.5827	0.6264
ASN31-Side-ND2	GLY24-Main-O							0.0998
ASN31-Side-ND2	THR19-Side-OG1	0.4151	0.1425	0.4395	0.3916	0.3575	0.4019	0.3596		0.2933	0.4034
ASN52-Main-N	THR49-Side-OG1	0.4745	0.3347		0.1872	0.403	0.3336	0.3433
ASN52-Side-ND2	PRO76-Main-O									0.0985
ASN52-Side-ND2	SER41-Side-OG				0.1185				0.1266
ASN52-Side-ND2	THR40-Side-OG1			0.1008				0.2121	0.0985
ASN52-Side-ND2	TYR67-Side-OH										0.144
ASN54-Main-N	ALA50-Main-O					0.5337	0.5786	0.7424	0.6714	0.6001	0.5557
ASN54-Main-N	ASP50-Main-O	0.5385	0.4926	0.727	0.6951
ASN54-Side-ND2	ASP50-Main-O	0.1029	0.1153
ASN70-Main-N	GLU66-Main-O		0.1405		0.1274	0.1744	0.2096	0.2216	0.158	0.127	0.2166
ASP2-Main-N	ASP93-Side-OD1	0.7971	0.4871	0.822	0.3346	0.8177	0.7987	0.8115	0.8255	0.7819	0.7607
ASP2-Main-N	ASP93-Side-OD2		0.2727		0.3955
ASP93-Main-N	GLU89-Main-O					0.6564	0.6445	0.6074	0.6316	0.4989	0.6759
ASP93-Main-N	GLY89-Main-O	0.7177	0.6895	0.7289	0.7144
CYS14-Main-N	PHE10-Main-O	0.6273	0.5513	0.6304	0.7219	0.3886	0.4811	0.4319	0.4166	0.7737	0.5951
CYS17-Main-N	CYS14-Main-O	0.4121	0.2717	0.4124	0.3636	0.3196	0.2896	0.3108	0.2148	0.2898	0.3083
GLN12-Main-N	LYS8-Main-O	0.6249	0.6447	0.6527	0.6425
GLN16-Main-N	GLN16-Side-OE1		0.1313	0.1241	0.2476			0.1086		0.2271	0.1775
GLN16-Side-NE2	LYS13-Main-O			0.0962	0.1022			0.1051		0.0952	0.1078
GLN42-Main-N	LYS39-Main-O	0.1122	0.0952				0.1676
GLN42-Side-NE2	LYS39-Main-O									0.4148
GLN42-Side-NE2	THR40-Main-O	0.4175	0.4074	0.2586	0.1648	0.3556	0.2999	0.1258	0.2236		0.2685
GLU104-Main-N	ALA101-Main-O	0.0993	0.0997	0.1005
GLU104-Main-N	LYS99-Main-O								0.5789
GLU21-Main-N	THR19-Side-OG1	0.1057	0.1722	0.0965	0.1157	0.1216	0.1288	0.1573	0.1343	0.133	0.1125
GLU66-Main-N	ASP62-Main-O	0.1782	0.2096	0.2246	0.1718	0.2316	0.158	0.1116	0.2251	0.4293	0.1773
GLU69-Main-N	MET65-Main-O		0.2321		0.1322	0.11	0.1948	0.2458	0.1255	0.2118	0.1821
GLU89-Main-N	GLU89-Side-OE1						0.0997				0.0997
GLY1-Main-N	ASP93-Side-OD1	0.1825		0.1695		0.2081	0.1724	0.197	0.1533	0.1356	0.234
GLY23-Main-N	HSE33-Side-ND1						0.0958
GLY24-Main-N	GLU21-Main-O	0.2177	0.2965	0.2361	0.2281	0.2645	0.2974	0.3864		0.2475	0.3388
GLY29-Main-N	CYS17-Main-O								0.1055
GLY29-Main-N	HSE26-Main-O	0.112	0.1557	0.1226	0.1012		0.1383			0.13
GLY34-Main-N	THR102-Main-O	0.6764	0.6771	0.762	0.7148	0.308	0.348	0.5829			0.1798
GLY37-Main-N	TRP59-Main-O	0.6715	0.593	0.7894	0.7909	0.7066	0.66	0.8122	0.8172	0.8609	0.8229
GLY56-Main-N	ASN52-Main-O			0.5368	0.4078			0.2918	0.4081	0.1736	0.3226
GLY6-Main-N	ASP2-Main-O	0.6597	0.6406	0.6989	0.6804	0.6824	0.6703	0.6834	0.6347	0.6911	0.6732
GLY60-Main-N	THR63-Side-OG1	0.4112	0.5195	0.4428	0.5392	0.4946	0.5515	0.5667	0.4193	0.4906	0.5407
HSD18-Main-N	ALA15-Main-O				0.0999
HSD18-Main-N	SER15-Main-O					0.103	0.1128	0.1178		0.095	0.1078
HSD18-Side-ND1	PRO30-Main-O	0.9618	0.9598	0.9633	0.9623	0.9692	0.9552	0.9697	0.9338	0.948	0.9645
HSE26-Side-NE2	ALA44-Main-O			0.1404	0.1167
HSE26-Side-NE2	PRO44-Main-O					0.2951		0.6474			0.3713
HSE33-Main-N	ASN31-Side-OD1					0.5441	0.5551	0.6049	0.6376		0.5531
HSE33-Side-NE2	GLU104-Side-OE2										0.0992
HSE33-Side-NE2	GLU104-Side-OT1					0.1637	0.1071
HSE33-Side-NE2	GLU104-Side-OT2							0.1168
HSP33-Main-N	ASN31-Side-OD1	0.6404	0.7379	0.6426	0.6572					0.4501
HSP33-Side-NE2	GLU104-Side-OT1	0.4585	0.3416	0.3552	0.3636
HSP33-Side-NE2	GLU104-Side-OT2	0.3988	0.4435	0.5064	0.4235
ILE11-Main-N	LYS7-Main-O					0.8156	0.7422	0.8139	0.7697	0.8302	0.8384
ILE57-Main-N	THR40-Side-OG1	0.3071	0.4935			0.2958	0.2277
ILE75-Main-N	PRO71-Main-O	0.8115	0.8033	0.7795	0.8094	0.7954	0.746	0.8094	0.7754	0.7294	0.776
ILE85-Main-N	LEU68-Main-O	0.7875	0.6124	0.7688	0.7083	0.827	0.8014	0.7662	0.7964	0.6579	0.7952
ILE9-Main-N	LYS5-Main-O	0.5748	0.5995	0.575	0.5985	0.582	0.6026	0.5822	0.6097	0.6194	0.5924
ILE95-Main-N	ARG91-Main-O	0.8933	0.8649	0.8988	0.8713	0.8963	0.8718	0.8932	0.891	0.8145	0.8775
LEU32-Main-N	THR19-Main-O	0.9288	0.8848	0.93	0.9184	0.9013	0.9014	0.9162	0.8685	0.9145	0.9
LEU35-Main-N	LEU32-Main-O		0.1092		0.097			0.096
LEU64-Main-N	GLY60-Main-O	0.7914	0.6898	0.7143	0.6796	0.7718	0.7252	0.6717	0.6709	0.5799	0.5979
LEU68-Main-N	LEU64-Main-O	0.8222	0.7854	0.8093	0.7773	0.8449	0.809	0.82	0.805	0.6069	0.751
LEU94-Main-N	GLU90-Main-O	0.6139	0.6325	0.6209	0.6434	0.6711	0.6051	0.6121	0.6586	0.7374	0.6682
LEU98-Main-N	LEU94-Main-O	0.8358	0.8451	0.8343	0.7898	0.7925	0.8035	0.8475	0.7289	0.809	0.8172
LYS100-Main-N	ALA96-Main-O	0.1888	0.2511	0.2001	0.1815	0.444	0.3886	0.2363	0.5576	0.3044	0.4448
LYS100-Side-NZ	GLU104-Side-OE1	0.1827	0.1871	0.158		0.1177	0.1652
LYS100-Side-NZ	GLU104-Side-OE2	0.1937	0.1994	0.1556		0.1197	0.1537
LYS13-Main-N	ILE9-Main-O	0.6571	0.7583	0.6505	0.6681	0.6959	0.7449	0.7015	0.6672	0.6596	0.7034
LYS22-Main-N	GLU104-Side-OE2				0.1172
LYS22-Side-NZ	GLU104-Side-OE1					0.1286	0.1175	0.229			0.1738
LYS22-Side-NZ	GLU104-Side-OE2				0.1312	0.1863	0.104	0.2366			0.1713
LYS22-Side-NZ	GLU104-Side-OT1	0.2742	0.2441	0.2986	0.2657	0.1787	0.206
LYS22-Side-NZ	GLU104-Side-OT2	0.2573	0.224	0.226	0.1901	0.1954	0.1918	0.1193
LYS27-Main-N	GLY29-Main-O					0.1991		0.3506			0.2036
LYS27-Side-NZ	SER15-Main-O					0.2584		0.2583	0.1956
LYS39-Side-NZ	GLY56-Main-O			0.1099	0.1004
LYS39-Side-NZ	THR58-Side-OG1	0.1005	0.119	0.1322	0.1292
LYS5-Side-NZ	ASP2-Side-OD1		0.1517		0.1101	0.1191		0.122	0.142
LYS5-Side-NZ	ASP2-Side-OD2		0.1101		0.1659	0.1244	0.1044		0.1366	0.1343
LYS5-Side-NZ	ASP93-Side-OD1		0.1174
LYS5-Side-NZ	ASP93-Side-OD2	0.1033		0.1195			0.2251	0.1308	0.2843	0.2906
LYS5-Side-NZ	GLU90-Side-OE2								0.0958
LYS53-Main-N	THR49-Main-O	0.8548	0.8789		0.3299	0.7896	0.6904	0.5644	0.2033	0.4918
LYS53-Side-NZ	ASP50-Side-OD1	0.1486	0.1812	0.1769	0.1997
LYS53-Side-NZ	ASP50-Side-OD2	0.1402	0.1629	0.1617	0.1572
LYS53-Side-NZ	GLY41-Main-O						0.0969
LYS55-Main-N	ALA51-Main-O			0.598	0.3296			0.2503	0.5756	0.3971	0.1661
LYS55-Main-N	ASN52-Main-O	0.3377	0.3941			0.2188	0.2307
LYS55-Side-NZ	TYR74-Main-O	0.2686	0.3076		0.1082	0.2433	0.2641	0.195
LYS7-Main-N	VAL3-Main-O	0.5221	0.535	0.558	0.5379	0.617	0.6099	0.5761	0.6194	0.6567	0.5916
LYS7-Side-NZ	GLU21-Side-OE2								0.1
LYS7-Side-NZ	GLU4-Side-OE1					0.1075
LYS7-Side-NZ	GLU4-Side-OE2					0.1012			0.1336
LYS72-Side-NZ	THR78-Main-O	0.1038	0.1598	0.1693	0.1398	0.129			0.237	0.1883	0.2086
LYS73-Main-N	ASN70-Side-OD1	0.2047	0.2536	0.2233	0.2266	0.1817	0.2006	0.1911	0.2056	0.1373	0.2893
LYS73-Side-NZ	GLU69-Side-OE1	0.1506			0.1062
LYS73-Side-NZ	GLU69-Side-OE2	0.1099		0.0953	0.1076
LYS79-Side-NZ	GLY77-Main-O			0.1122							0.12
LYS79-Side-NZ	SER47-Main-O	0.3001	0.1092		0.1409	0.1923	0.1332
LYS79-Side-NZ	THR49-Side-OG1			0.1267							0.125
LYS8-Main-N	GLU4-Main-O	0.1757	0.1768	0.181	0.1729	0.2656	0.27	0.2296	0.2665		0.3029
LYS86-Side-NZ	GLU69-Main-O					0.2306	0.2093	0.2056	0.2325		0.1445
LYS87-Side-NZ	GLU89-Side-OE1						0.1223				0.1138
LYS88-Side-NZ	GLU69-Side-OE1
LYS88-Side-NZ	GLU69-Side-OE2
LYS88-Side-NZ	GLU89-Side-OE2										0.147
LYS99-Main-N	ILE95-Main-O	0.8288	0.8481	0.8253	0.8058	0.8167	0.8433	0.8189	0.8242	0.8039	0.8322
LYS99-Side-NZ	GLU61-Side-OE1	0.4005	0.418	0.4118	0.3902	0.4167	0.4065	0.4159	0.3553	0.3399	0.3518
LYS99-Side-NZ	GLU61-Side-OE2	0.4163	0.3881	0.4205	0.3931	0.4091	0.436	0.4429	0.3691	0.3758	0.4086
MET12-Main-N	LYS8-Main-O					0.7195	0.6875	0.6774	0.5944	0.6986	0.6856
MET65-Main-N	GLU61-Main-O	0.5011	0.47	0.4958	0.5669	0.5517	0.5567	0.5794		0.12	0.6311
MET80-Main-N	THR78-Side-OG1	0.1192				0.1011	0.107
PHE10-Main-N	GLY6-Main-O	0.7617	0.7519	0.7712	0.7816	0.7378	0.7294	0.7555		0.71	0.7314
PHE36-Main-N	THR102-Side-OG1									0.3208
SER15-Main-N	PHE10-Main-O					0.334	0.1732	0.276		0.11	0.179
SER15-Side-OG	ILE11-Main-O									0.1485
SER41-Side-OG	THR40-Main-O				0.1005			0.2853
SER41-Side-OG	THR40-Side-OG1			0.3476	0.3193				0.3739		0.3754
THR102-Main-N	LEU98-Main-O	0.6685	0.6424	0.6741	0.5954	0.4575	0.4514	0.4893	0.3378	0.2891	0.3289
THR102-Side-OG1	LEU98-Main-O	0.9591	0.9512	0.9543	0.9043	0.8188	0.9493	0.9552	0.6089	0.9323	0.944
THR19-Side-OG1	HSE26-Side-ND1								0.0957
THR19-Side-OG1	LYS25-Main-O			0.1019	0.1			0.2796			0.2786
THR28-Side-OG1	CYS17-Main-O									0.1708
THR28-Side-OG1	GLN16-Main-O	0.2883	0.4025	0.2506	0.1615		0.2384			0.1565	0.1933
THR40-Main-N	ILE57-Main-O	0.496	0.6202	0.714	0.6618	0.4229	0.5054	0.5717	0.787	0.4598	0.6717
THR40-Side-OG1	ASN52-Main-O	0.2802				0.2499	0.2359
THR40-Side-OG1	TYR48-Side-OH									0.1253
THR63-Side-OG1	ILE58-Main-O					0.3913	0.3611	0.5472	0.5566	0.2833	0.5791
THR63-Side-OG1	THR58-Main-O	0.3561	0.2439	0.5664	0.5145
THR78-Main-N	ILE75-Main-O	0.1577	0.198		0.1732	0.1645	0.1572	0.1535			0.0955
THR78-Side-OG1	ASN52-Side-OD1				0.1932			0.3243			0.3321
TRP59-Main-N	ARG38-Main-O	0.8464	0.8305	0.775	0.8109	0.9018	0.8961	0.8237	0.8047	0.8029	0.7745
TYR46-Side-OH	HSE26-Main-O									0.1701
TYR46-Side-OH	THR28-Main-O					0.5305		0.3679			0.3859
TYR48-Side-OH	ALA43-Main-O			0.1012	0.2451				0.2606		0.2666
TYR67-Main-N	THR63-Main-O	0.5467	0.3048	0.5786	0.4165	0.5365	0.3619	0.2603	0.4354	0.4019	0.3048
TYR67-Side-OH	THR78-Side-OG1	0.1948	0.3041	0.2106	0.3371	0.2789	0.3161	0.3034	0.4198	0.4579	0.5252
TYR74-Main-N	ASN70-Main-O		0.1695	0.1058	0.1159	0.1	0.1127	0.139	0.1078	0.1963	0.1633
TYR97-Main-N	ASP93-Main-O	0.4948	0.4707	0.4714	0.492	0.4727	0.506	0.4464	0.4319	0.3691	0.5206
TYR97-Side-OH	GLU21-Side-OE1								0.16
TYR97-Side-OH	GLU21-Side-OE2								0.1808
VAL11-Main-N	LYS7-Main-O	0.7726	0.6465	0.7694	0.7404

## Sheet: Supplementary Data 2
Supplementary data 2: protein-heme H-bonds. Occupancies for 40 - 160 ms ≥ 10% are shown. For MsWT, MsG41S and HuWT the data are the combined data for the replicate simulations. For HuG41S the data is for individual simulations.
		MsWT FeII	MsWT FeIII	MsG41S FeII	MsG41S FeIII	HuWT FeII	HuWT FeIII	HuG41S FeII_1	HuG41S FeII_2	HuG41S FeIII_1	HuG41S FeIII_2
donor	acceptor	occupancy	occupancy	occupancy	occupancy	occupancy	occupancy	occupancy	occupancy	occupancy	occupancy
ARG38-Side-NE	HEM105-Side-O1A	0.0977	0.19
ARG38-Side-NE	HEM105-Side-O2A		0.1412
ARG38-Side-NH1	HEM105-Side-O1A						0.2271		0.1741
ARG38-Side-NH1	HEM105-Side-O2A	0.1588					0.2009
ARG38-Side-NH2	HEM105-Side-O1A	0.538	0.3031	0.7403					0.1401
ARG38-Side-NH2	HEM105-Side-O2A	0.2879	0.222
ASN52-Side-ND2	HEM105-Side-O1A		0.1188				0.1944
ASN52-Side-ND2	HEM105-Side-O1D	0.1732	0.1568	0.1492	0.1223	0.2321	0.104
ASN52-Side-ND2	HEM105-Side-O2A		0.1759				0.2024
ASN52-Side-ND2	HEM105-Side-O2D	0.3035	0.1902	0.2083	0.2496		0.2034		0.2433
GLN42-Main-N	HEM105-Side-O1A									0.1211
GLN42-Side-NE2	HEM105-Side-O1A									0.2128
GLN42-Side-NE2	HEM105-Side-O2A									0.3031
GLY41-Main-N	HEM105-Side-O1A	0.3233	0.3024			0.4753	0.2086
GLY41-Main-N	HEM105-Side-O2A	0.4109	0.3988			0.1957	0.1166
LYS79-Main-N	HEM105-Side-O1D	0.5142	0.4242	0.4355	0.4669	0.1537	0.4697	0.2405	0.1145	0.6446	0.2681
LYS79-Main-N	HEM105-Side-O2D	0.2558	0.3084	0.3524	0.3031	0.5731	0.232	0.3008	0.6201	0.2215	0.5782
SER41-Main-N	HEM105-Side-O1A				0.2452			0.1558	0.1223	0.3004	0.3029
SER41-Main-N	HEM105-Side-O2A			0.4447	0.2423			0.4138	0.2558	0.4066	0.2963
THR40-Side-OG1	HEM105-Side-O1A				0.3511				0.2425	0.1501	0.4124
THR40-Side-OG1	HEM105-Side-O2A			0.8186	0.2983			0.6159	0.6404	0.1511	0.3888
THR49-Main-N	HEM105-Side-O1D	0.299	0.3561	0.3272	0.2186	0.6665	0.1753	0.3016	0.3018
THR49-Main-N	HEM105-Side-O2D	0.6233	0.465	0.3921	0.399	0.1693	0.4446	0.5219
THR49-Side-OG1	HEM105-Side-O1D	0.5183	0.3741	0.3844	0.3495	0.2073	0.389	0.3058
THR49-Side-OG1	HEM105-Side-O2D	0.2801	0.324	0.2879	0.1932	0.6051	0.1787	0.5769	0.3414
THR78-Side-OG1	HEM105-Side-O1D	0.5863	0.421	0.358	0.2816	0.1549	0.4093	0.2408
THR78-Side-OG1	HEM105-Side-O2D	0.2818	0.3244	0.2876	0.0974	0.6632	0.1909	0.1495	0.4219		0.1245
TRP59-Side-NE1	HEM105-Side-O1A	0.4355	0.2849		0.3641	0.6156	0.3699	0.1776	0.2163	0.3548	0.4394
TRP59-Side-NE1	HEM105-Side-O2A	0.4352	0.3765	0.8643	0.3622	0.2474	0.2955	0.6831	0.5822	0.5011	0.4213
TYR46-Side-OH	HEM105-Side-O1D							0.26	0.3729
TYR46-Side-OH	HEM105-Side-O2D								0.1373
TYR48-Side-OH	HEM105-Side-O1A	0.2554		0.3094		0.2686		0.6874	0.2968		0.242
TYR48-Side-OH	HEM105-Side-O2A	0.352				0.6581	0.1147	0.188	0.1586		0.2683

## Sheet: Supplementary Data 3
Supplementary data 3: protein-water H-bonds. Occupancies for 40 - 160 ms ≥ 10% are shown. For MsWT, MsG41S and HuWT the data are the combined data for the replicate simulations. For HuG41S the data is for individual simulations.
		MsWT FeII	MsWT FeIII	MsG41S FeII	MsG41S FeIII	HuWT FeII	HuWT FeIII	HuG41S FeII_1	HuG41S FeII_2	HuG41S FeIII_1	HuG41S FeIII_2
donor	acceptor	occupancy	occupancy	occupancy	occupancy	occupancy	occupancy	occupancy	occupancy	occupancy	occupancy
ALA43-Main-N	water-O	0.1872	0.4095	0.3684	0.3821	0.1354	0.3146		0.3333	0.3076	0.1578
ALA44-Main-N	water-O	0.3266	0.4621	0.4607	0.3602
ALA50-Main-N	water-O					0.4815	0.3877	0.5706	0.5471	0.4209	0.2416
ALA51-Main-N	water-O	0.1548	0.2902		0.1667	0.2337	0.1978	0.1938	0.2696	0.3143	0.1965
ALA83-Main-N	water-O	0.435	0.4464	0.3234	0.4085
ARG38-Side-NE	water-O	0.1451			0.6579	0.474	0.5395	0.6974	0.4393	0.5967	0.6216
ARG38-Side-NH1	water-O	0.6027	0.6419	0.967	0.5134	0.7232	0.4074	0.6831	0.4086		0.5532
ARG38-Side-NH2	water-O				0.571	0.647	0.532	0.6999	0.6297	0.4798	0.6771
ARG91-Side-NE	water-O					0.2606	0.4633	0.4613	0.3581	0.4581	0.4529
ARG91-Side-NH1	water-O	0.5473	0.6814	0.4895	0.3401	0.2561	0.28	0.3076	0.3073	0.112	0.3138
ARG91-Side-NH2	water-O	0.4366	0.2555	0.3587	0.264	0.6706	0.6839	0.8137	0.767	0.4273	0.834
ASN103-Side-ND2	water-O	0.2586	0.3046	0.3094	0.2034	0.3457	0.3841	0.3934	0.3416	0.3524	0.5286
ASN31-Main-N	water-O					0.3496			0.5609
ASN31-Side-ND2	water-O		0.1967		0.1249	0.1354	0.0967		0.3621	0.1001
ASN52-Main-N	water-O										0.2883
ASN52-Side-ND2	water-O								0.208	0.3373
ASN54-Side-ND2	water-O	0.2992	0.4151	0.3596	0.3796	0.3802	0.3117	0.5177	0.4793	0.4486	0.4613
ASN70-Side-ND2	water-O	0.5276	0.5348	0.4327	0.4301	0.4764	0.492	0.6414	0.5912	0.3689	0.6202
ASP50-Main-N	water-O	0.3241	0.4591	0.2607	0.3934
ASP62-Main-N	water-O	0.3521	0.3231	0.3721	0.1795	0.339	0.3448	0.4098	0.3723	0.3493	0.4164
GLN12-Side-NE2	water-O	0.3866	0.4141	0.3266	0.3214
GLN16-Main-N	water-O	0.2691	0.2253	0.2108	0.1929	0.288	0.3037	0.3751	0.241		0.2975
GLN16-Side-NE2	water-O	0.3381	0.4133	0.2486	0.3264	0.3566	0.4255	0.4813	0.3096	0.1791	0.4493
GLU21-Main-N	water-O								0.2956
GLN42-Main-N	water-O	0.1057	0.1427	0.2236	0.1997	0.4278	0.1218	0.2538	0.4939	0.3599	0.5347
GLN42-Side-NE2	water-O	0.2031	0.2336	0.3404	0.3161	0.3067	0.2685	0.4019	0.3841		0.3901
GLU104-Main-N	water-O					0.1782	0.167	0.3634		0.3133	0.4166
GLU21-Main-N	water-O	0.1127		0.1455	0.1107	0.2036	0.1282	0.1406			0.1661
GLU4-Main-N	water-O	0.313	0.2532	0.411	0.1148	0.3558	0.3833	0.4263	0.2188	0.1785	0.4174
GLU61-Main-N	water-O	0.405	0.3489	0.4336	0.2293	0.4198	0.4	0.4561	0.4861	0.3454	0.4756
GLU89-Main-N	water-O					0.2861	0.3193	0.5166	0.4039	0.212	0.4118
GLY1-Main-N	water-O	0.7932	0.6622	0.8158	0.3707	0.6974	0.7674	0.9203	0.7715	0.4186	0.9423
GLY23-Main-N	water-O	0.4232	0.5861	0.6075	0.4411	0.5306	0.444	0.4946	0.3903	0.5686	0.6281
GLY24-Main-N	water-O								0.2856
GLY29-Main-N	water-O								0.1875
GLY34-Main-N	water-O								0.1153
GLY41-Main-N	water-O						0.1598
GLY45-Main-N	water-O	0.2528	0.4655	0.3586	0.4422	0.4395	0.3661	0.4154	0.4208	0.3904	0.3393
GLY56-Main-N	water-O	0.1402	0.2156			0.2331	0.1505	0.1041
GLY77-Main-N	water-O	0.3349	0.4166	0.2663	0.2988	0.3461	0.3423	0.4273	0.4656	0.3344	0.4968
GLY89-Main-N	water-O	0.4904	0.434	0.4331	0.2526
HSD18-Main-N	water-O		0.1032
HSE26-Main-N	water-O	0.453	0.6929	0.5582	0.5137	0.5018	0.5766	0.5371	0.3933	0.7635	0.7265
HSE26-Side-NE2	water-O	0.1759	0.2696	0.2154	0.1441	0.2194	0.2506		0.2451	0.3306	0.1921
HSE33-Side-NE2	water-O					0.1887	0.2886	0.2093	0.2701	0.4841	0.3443
HSP33-Side-ND1	water-O	0.514	0.6555	0.7593	0.5278
ILE57-Main-N	water-O									0.2378
ILE58-Main-N	water-O					0.3836	0.4282	0.6062	0.5552	0.3776	0.6304
ILE81-Main-N	water-O	0.2385	0.2956	0.1839	0.3857	0.2542	0.3264	0.2303	0.3691	0.3269	0.4839
LEU35-Main-N	water-O					0.1138			0.1025	0.3928	0.1585
LYS100-Side-NZ	water-O	0.6811	0.5164	0.7948	0.3751	0.7511	0.7988	0.9312	0.6361	0.5122	0.9745
LYS13-Side-NZ	water-O	0.8832	0.8581	0.6854	0.7463	0.744	0.8591	0.946	0.8162	0.4884	0.9715
LYS22-Main-N	water-O	0.3896	0.3866	0.4655	0.3256	0.4452	0.506	0.4974	0.3464	0.4466	0.5144
LYS22-Side-NZ	water-O	0.5155	0.5987	0.7512	0.4721	0.7233	0.8092	0.823	0.6407	0.7964	0.9282
LYS25-Main-N	water-O	0.3806	0.4591	0.4445	0.3676	0.4814	0.5156	0.5642	0.2925	0.4858	0.6197
LYS25-Side-NZ	water-O	0.507	0.6884	0.6449	0.5703	0.8159	0.7066	0.7689	0.5137	0.7504	0.9615
LYS27-Main-N	water-O					0.1897			0.3803
LYS27-Side-NZ	water-O	0.4881	0.7716	0.5697	0.6353	0.7909	0.6157	0.8857	0.5931	0.7212	0.9573
LYS39-Main-N	water-O	0.511	0.571	0.6851	0.4245	0.6641	0.577	0.6616	0.6081	0.5696	0.6317
LYS39-Side-NZ	water-O	0.5897	0.681	0.7434	0.5867	0.8134	0.6466	0.8639	0.8045	0.8115	0.8542
LYS5-Side-NZ	water-O	0.7589	0.5796	0.7454	0.3915	0.5954	0.7612	0.8715	0.5414	0.3594	0.9518
LYS53-Main-N	water-O										0.1793
LYS53-Side-NZ	water-O	0.5494	0.7594	0.6039	0.728	0.7769	0.681	0.8372	0.8402	0.8382	0.8452
LYS55-Side-NZ	water-O	0.7234	0.6721	0.7402	0.625	0.7728	0.6764	0.928	0.8569	0.7015	0.9182
LYS7-Side-NZ	water-O	0.7158	0.6287	0.7805	0.4756	0.7648	0.8823	0.932	0.5549	0.5356	0.9532
LYS72-Side-NZ	water-O	0.7563	0.848	0.5153	0.6855	0.6895	0.6804	0.9588	0.9195	0.4689	0.9328
LYS73-Side-NZ	water-O	0.7694	0.7144	0.7097	0.597	0.7149	0.6845	0.9417	0.8597	0.6729	0.8887
LYS79-Side-NZ	water-O	0.5805	0.8609	0.4531	0.7416	0.772	0.6828	0.8597	0.9147	0.6432	0.8147
LYS8-Side-NZ	water-O	0.7178	0.6825	0.6976	0.4664	0.6719	0.8678	0.9247	0.5491	0.4028	0.9697
LYS86-Main-N	water-O	0.3989	0.4557	0.3246	0.3081	0.2834	0.3248	0.3928	0.3884	0.2636	0.3351
LYS86-Side-NZ	water-O	0.8258	0.8391	0.6959	0.6529	0.6987	0.7292	0.917	0.8877	0.5476	0.9363
LYS87-Main-N	water-O	0.5522	0.4744	0.4767	0.4115	0.272	0.3241	0.3854	0.278	0.1585	0.4193
LYS87-Side-NZ	water-O	0.8141	0.7816	0.6689	0.4811	0.5928	0.7734	0.9287	0.7065	0.3973	0.9305
LYS88-Main-N	water-O	0.5182	0.4642	0.4563	0.2779	0.3242	0.3981	0.4451	0.4339	0.1948	0.4816
LYS88-Side-NZ	water-O	0.8147	0.7636	0.7959	0.434	0.6574	0.7632	0.9308	0.8685	0.5372	0.8777
LYS99-Side-NZ	water-O	0.7069	0.6071	0.7612	0.3771	0.7066	0.7489	0.8537	0.7625	0.5172	0.8929
PHE36-Main-N	water-O	0.6068	0.569	0.6673	0.3825	0.3509	0.5075	0.5786	0.232	0.4254	0.4546
PHE82-Main-N	water-O	0.1126	0.2785	0.1	0.1725		0.1616	0.1201	0.095	0.1458	0.2225
SER15-Side-OG	water-O					0.598	0.5591	0.6837	0.3276	0.3111	0.5817
SER41-Side-OG	water-O									0.6949
SER47-Main-N	water-O	0.2625	0.4449	0.2651	0.3937	0.4369	0.3581	0.4798	0.4129	0.2643	0.5887
SER47-Side-OG	water-O	0.3801	0.5411	0.3523	0.5251	0.5476	0.4497	0.5526	0.6276	0.4974	0.6297
THR19-Main-N	water-O	0.0993		0.1037	0.1127		0.1077		0.1173	0.167	0.131
THR19-Side-OG1	water-O	0.4079	0.4718	0.4529	0.3153	0.5515	0.5984	0.3484	0.4118	0.4704	0.3951
THR28-Main-N	water-O	0.3414	0.4517	0.2961	0.3319	0.2632	0.3962	0.1078	0.4304	0.3739	0.2871
THR28-Side-OG1	water-O	0.1952	0.2075	0.2613	0.3025	0.616	0.3842	0.5474	0.6374	0.2041	0.4689
THR40-Side-OG1	water-O	0.2731	0.396		0.1034	0.3287	0.2786	0.1175
THR49-Main-N	water-O								0.3744	0.3146	0.5889
THR49-Side-OG1	water-O				0.1138				0.3654	0.4773	0.6879
THR58-Main-N	water-O	0.3901	0.3981	0.5503	0.3526
THR58-Side-OG1	water-O	0.4636	0.4621	0.5703	0.3672
THR63-Main-N	water-O	0.2198	0.2406	0.1799	0.1027	0.1822	0.2193	0.172	0.1531	0.266	0.174
THR63-Side-OG1	water-O	0.238	0.2523	0.1375		0.1895	0.1962		0.1188	0.2961	0.1095
THR78-Side-OG1	water-O								0.2056	0.6136
TYR46-Main-N	water-O					0.1173	0.3318		0.157	0.2793
TYR46-Side-OH	water-O					0.2146	0.5877	0.1386	0.3356	0.3931	0.3999
TYR48-Main-N	water-O	0.1346	0.1917	0.2496	0.2641	0.261	0.2381	0.3374	0.2996	0.4431	0.3493
TYR48-Side-OH	water-O	0.1786	0.7006	0.346	0.3286		0.6039		0.105	0.5656
TYR67-Side-OH	water-O					0.1019				0.1365
TYR74-Side-OH	water-O	0.6649	0.5904	0.6578	0.4588	0.7098	0.6329	0.8032	0.6997	0.5689	0.7589
TYR97-Side-OH	water-O	0.6286	0.5694	0.7158	0.4559	0.6963	0.7569	0.7969	0.2275	0.5679	0.8042
VAL20-Main-N	water-O	0.3225	0.2516	0.3964	0.3118	0.521	0.4729	0.4616	0.4658	0.3284	0.5514
VAL3-Main-N	water-O	0.2666	0.1982	0.3034	0.1232	0.2533	0.2901	0.3194	0.2106	0.1563	0.2948
VAL83-Main-N	water-O					0.1814	0.1858	0.1903	0.1166	0.1638	0.1825
water-O	ALA101-Main-O	0.4359	0.4197	0.5367	0.3633	0.5964	0.6129		0.4621	0.5324	0.6722
water-O	ALA15-Main-O	0.4563	0.5505	0.4168	0.3941			0.6281
water-O	ALA43-Main-O	0.4514	0.6139	0.4346	0.3767	0.641	0.6155	0.5651	0.5026	0.6694	0.4476
water-O	ALA44-Main-O	0.4567	0.7149	0.5755	0.5686
water-O	ALA50-Main-O								0.1028	0.1705	0.1215
water-O	ALA51-Main-O	0.4805	0.5243	0.1832	0.3131	0.5192	0.4364	0.4968	0.1221	0.2315	0.5302
water-O	ALA83-Main-O	0.563	0.6005	0.4317	0.4723
water-O	ALA92-Main-O	0.4011	0.3134	0.4076	0.201	0.3906	0.4012	0.4429	0.3946	0.1955	0.4674
water-O	ALA96-Main-O	0.4671	0.3436	0.4818	0.2285	0.4016	0.4447	0.4971	0.3593	0.2083	0.4476
water-O	ASN103-Main-O	0.4388	0.4679	0.6099	0.3342	0.6045	0.6604	0.6812	0.5662	0.5307	0.7399
water-O	ASN103-Side-OD1	0.7389	0.7164	0.8348	0.531	0.7226	0.7857	0.8614	0.5651	0.5656	0.8554
water-O	ASN31-Main-O	0.2769		0.7935	0.4641	0.5859	0.3746	0.5441	0.5581	0.7124	0.7534
water-O	ASN31-Side-OD1	0.2331		0.3611	0.2491	0.409	0.3791	0.2715	0.2993	0.4064	0.4449
water-O	ASN52-Main-O							0.1145		0.3804
water-O	ASN52-Side-OD1					0.1288	0.1479		0.3583	0.5911
water-O	ASN54-Main-O	0.4621	0.5495	0.498	0.4746	0.5438	0.4867	0.6759	0.5952	0.5057	0.6179
water-O	ASN54-Side-OD1	0.4971	0.6594	0.5284	0.576	0.623	0.5252	0.7684	0.6872	0.6519	0.6577
water-O	ASN70-Main-O	0.3288	0.2312	0.3205	0.1907	0.2263	0.2096	0.2558	0.2668	0.1736	0.2685
water-O	ASN70-Side-OD1	0.4886	0.513	0.3911	0.3943	0.4408	0.4234	0.5514	0.5877	0.3738	0.5757
water-O	ASP2-Side-OD1	0.7704	0.6059	0.8446	0.3971	0.6705	0.7947	0.9575	0.6517	0.4316	0.9872
water-O	ASP2-Side-OD2	0.765	0.6207	0.8498	0.3936	0.6685	0.8073	0.9528	0.6234	0.4053	0.984
water-O	ASP50-Side-OD1	0.544	0.8258	0.5299	0.7324
water-O	ASP50-Side-OD2	0.5506	0.8206	0.5243	0.7341
water-O	ASP62-Main-O	0.4933	0.464	0.4415	0.2922	0.462	0.5237	0.6382	0.5124	0.1766	0.6067
water-O	ASP62-Side-OD1	0.8193	0.762	0.8512	0.4495	0.7872	0.8087	0.97	0.9082	0.6701	0.964
water-O	ASP62-Side-OD2	0.8296	0.7642	0.8524	0.4502	0.7915	0.8188	0.9692	0.904	0.6666	0.9652
water-O	ASP93-Side-OD1	0.7109	0.6341	0.6967	0.421	0.5766	0.669	0.7782	0.6619	0.3831	0.7854
water-O	ASP93-Side-OD2	0.8564	0.6904	0.8213	0.4118	0.6863	0.8013	0.9337	0.6684	0.4383	0.9783
water-O	GLN12-Main-O	0.6229	0.6429	0.489	0.5722
water-O	GLN12-Side-OE1	0.662	0.6888	0.587	0.5648
water-O	GLN16-Main-O	0.3656	0.3758	0.373	0.4555	0.5951	0.5121	0.6307	0.5959	0.3493	0.5982
water-O	GLN16-Side-OE1	0.618	0.6569	0.4989	0.5464	0.6509	0.7129	0.8032	0.5362	0.2801	0.7237
water-O	GLN42-Main-O	0.4619	0.602	0.6374	0.513	0.6607	0.6289	0.6599	0.6496	0.7097	0.7262
water-O	GLN42-Side-OE1	0.5315	0.6535	0.7334	0.6016	0.6987	0.6156	0.767	0.72	0.7932	0.7895
water-O	GLU104-Side-OE1	0.6904	0.6282	0.8401	0.494	0.8153	0.8772	0.9355	0.8297	0.8512	0.9758
water-O	GLU104-Side-OE2	0.6754	0.6275	0.8461	0.4805	0.8076	0.8776	0.9408	0.84	0.8587	0.9742
water-O	GLU104-Side-OT1	0.601	0.6475	0.8087	0.4906	0.7975	0.8788	0.9612	0.7217	0.7535	0.9893
water-O	GLU104-Side-OT2	0.5851	0.6388	0.798	0.4854	0.7973	0.8782	0.9557	0.724	0.7465	0.9905
water-O	GLU21-Main-O								0.4324
water-O	GLU21-Side-OE1	0.6833	0.7004	0.807	0.5892	0.8793	0.9099	0.9372	0.5849	0.7445	0.9953
water-O	GLU21-Side-OE2	0.6904	0.702	0.8084	0.5841	0.8808	0.9037	0.9405	0.5916	0.7499	0.9972
water-O	GLU4-Main-O	0.2608	0.2796	0.3256	0.1781	0.3206	0.3821	0.4084	0.2463	0.1821	0.3896
water-O	GLU4-Side-OE1	0.7088	0.5721	0.8105	0.4124	0.6789	0.8601	0.946	0.5639	0.4333	0.993
water-O	GLU4-Side-OE2	0.7075	0.5739	0.8035	0.4146	0.6849	0.8666	0.9493	0.5664	0.4239	0.9937
water-O	GLU61-Main-O	0.118	0.1364	0.1652						0.2873
water-O	GLU61-Side-OE1	0.8304	0.7326	0.8443	0.4208	0.8213	0.8217	0.9473	0.8744	0.6299	0.9742
water-O	GLU61-Side-OE2	0.8252	0.7378	0.8408	0.4272	0.816	0.8233	0.9428	0.8679	0.6237	0.9682
water-O	GLU66-Main-O	0.4669	0.3593	0.4473	0.2965	0.3348	0.315	0.3756	0.3531	0.4221	0.3438
water-O	GLU66-Side-OE1	0.8546	0.758	0.8471	0.5896	0.8053	0.8203	0.9708	0.9047	0.7305	0.9832
water-O	GLU66-Side-OE2	0.8645	0.7549	0.8408	0.5969	0.7955	0.8117	0.9715	0.9043	0.7299	0.982
water-O	GLU69-Main-O	0.5696	0.6149	0.481	0.4847	0.2561	0.2846	0.3654	0.2805	0.2175	0.4563
water-O	GLU69-Side-OE1	0.8688	0.7819	0.8106	0.5878	0.7713	0.8054	0.9618	0.8995	0.6079	0.978
water-O	GLU69-Side-OE2	0.8633	0.786	0.8039	0.5817	0.7739	0.8106	0.9608	0.8972	0.6716	0.9843
water-O	GLU89-Main-O					0.3345	0.3801	0.4661	0.3921	0.2533	0.4568
water-O	GLU89-Side-OE1					0.6124	0.7441	0.9658	0.6944	0.3806	0.906
water-O	GLU89-Side-OE2					0.6266	0.7641	0.9633	0.6876	0.3779	0.9263
water-O	GLU90-Side-OE1	0.8984	0.8493	0.7304	0.6521	0.7091	0.8866	0.9603	0.762	0.5047	0.9898
water-O	GLU90-Side-OE2	0.8966	0.8473	0.7549	0.6433	0.7173	0.8853	0.9607	0.7655	0.5139	0.9897
water-O	GLY1-Main-O	0.4687	0.3629	0.5176	0.2128	0.4387	0.4941	0.5884	0.4439	0.279	0.6016
water-O	GLY23-Main-O	0.4004	0.5487	0.5236	0.4285	0.618	0.5745	0.6402	0.4961	0.6439	0.7467
water-O	GLY24-Main-O	0.4562	0.6124	0.646	0.517	0.7011	0.6537	0.6692	0.5274	0.7215	0.7525
water-O	GLY29-Main-O	0.4042	0.5325	0.3822	0.4368	0.3723	0.5156		0.6019	0.5234	0.3499
water-O	GLY34-Main-O	0.5093	0.4943	0.6258	0.4125	0.5133	0.5727	0.6319	0.5427	0.6524	0.6751
water-O	GLY37-Main-O	0.5255	0.5587	0.6998	0.4213	0.6728	0.577	0.7469	0.6841	0.6692	0.7392
water-O	GLY41-Main-O	0.4625	0.5714			0.5485	0.5157
water-O	GLY45-Main-O	0.3818	0.6215	0.478	0.5634	0.6653	0.5347	0.6484	0.5937	0.6014	0.7552
water-O	GLY56-Main-O	0.4831	0.5404	0.447	0.3571	0.584	0.5069	0.6317	0.5772	0.6031	0.6096
water-O	GLY77-Main-O	0.4568	0.6436	0.2948	0.5212	0.5529	0.5054	0.6684	0.5931	0.3888	0.5519
water-O	GLY84-Main-O	0.7433	0.7196	0.5894	0.5966	0.5765	0.6494	0.7329	0.7262	0.4136	0.7655
water-O	GLY89-Main-O	0.3034	0.2862	0.2969	0.1509
water-O	HSD18-Main-O	0.464	0.5252	0.4677	0.3821	0.4888	0.6138	0.5277	0.4296	0.4368	0.5704
water-O	HSE26-Main-O	0.3219	0.4506	0.3363	0.4531	0.6465	0.4478	0.6697	0.5311	0.4291	0.6462
water-O	HSE26-Side-ND1	0.1767	0.4097	0.3027	0.2486	0.4865	0.3061		0.6386	0.1736
water-O	HSE33-Main-O					0.3995	0.4175	0.3844	0.5641	0.786	0.6524
water-O	HSE33-Side-ND1					0.7744	0.7491	0.7512	0.5664	0.6782	0.7904
water-O	HSP33-Main-O	0.4393	0.5167	0.7598	0.2031
water-O	ILE11-Main-O					0.6044	0.7161	0.7979	0.4658	0.3531	0.7489
water-O	ILE57-Main-O					0.2083
water-O	ILE58-Main-O					0.4935	0.5008	0.5754	0.3693	0.4999	0.4789
water-O	ILE75-Main-O									0.1348	0.1175
water-O	ILE81-Main-O	0.6352	0.6175	0.4456	0.5707	0.5615	0.5927	0.7249	0.725	0.3454	0.7087
water-O	ILE85-Main-O									0.2841
water-O	LEU32-Main-O					0.1039			0.1345	0.12
water-O	LEU35-Main-O										0.1476
water-O	LYS100-Main-O	0.3985	0.3591	0.491	0.2865	0.486	0.5504	0.6049	0.3868	0.4569	0.6631
water-O	LYS13-Main-O	0.4863	0.5293	0.3747	0.4574	0.3823	0.4911	0.5056	0.4521	0.277	0.5079
water-O	LYS22-Main-O	0.4689	0.563	0.6204	0.4495	0.6961	0.7094	0.738	0.4999	0.6957	0.8319
water-O	LYS25-Main-O	0.5233	0.6378	0.5581	0.5073	0.4865	0.677	0.2951	0.4769	0.6312	0.5186
water-O	LYS27-Main-O	0.4317	0.6817	0.4308	0.5376	0.6099	0.5668	0.5689	0.6002	0.5117	0.741
water-O	LYS39-Main-O	0.3911	0.6218		0.6702	0.5898	0.4802	0.6161	0.4611	0.5229	0.7524
water-O	LYS5-Main-O	0.1069	0.142	0.1075		0.1245	0.1307	0.1143	0.131	0.1185	0.1596
water-O	LYS53-Main-O	0.5247	0.5692	0.5385	0.5318	0.638	0.5445	0.6589	0.5969	0.4829	0.5846
water-O	LYS55-Main-O	0.502	0.5421	0.591	0.488	0.5755	0.5159	0.6877	0.6574	0.6494	0.6984
water-O	LYS72-Main-O	0.5285	0.5755	0.4558	0.4743	0.5176	0.4946	0.711	0.6449	0.4716	0.6846
water-O	LYS73-Main-O	0.6099	0.5725	0.5809	0.4851	0.5876	0.5519	0.7634	0.6806	0.5827	0.7232
water-O	LYS79-Main-O	0.5871	0.6981	0.4258	0.6095	0.6122	0.5943	0.6941	0.7377	0.4486	0.7392
water-O	LYS8-Main-O	0.1447	0.1161		0.1037	0.1011	0.1632	0.19	0.0975		0.1996
water-O	LYS86-Main-O	0.4156	0.529	0.3689	0.2701	0.4254	0.5335	0.6349	0.5981	0.3856	0.6279
water-O	LYS88-Main-O	0.1379	0.2432	0.1257		0.099	0.1418	0.1951	0.1423	0.1886	0.1391
water-O	LYS99-Main-O	0.3505	0.3477	0.394	0.2488	0.2846	0.3126	0.4361	0.1331	0.4184	0.4449
water-O	MET12-Main-O					0.5658	0.6894	0.7297	0.5456	0.3296	0.7515
water-O	MET65-Main-O	0.1101	0.1401			0.1421	0.099	0.152	0.1096
water-O	MET80-Main-O	0.4508	0.3569	0.3139	0.3966	0.361	0.3618	0.5334	0.4094	0.2511	0.2236
water-O	PHE36-Main-O	0.6394	0.612	0.7558	0.4879	0.6591	0.71	0.8122	0.6281	0.2593	0.6314
water-O	PHE46-Main-O	0.3572	0.5055	0.4418	0.4828
water-O	PHE82-Main-O	0.5459	0.5143	0.4073	0.4456	0.4646	0.4463	0.5914	0.6134	0.3398	0.5702
water-O	PRO44-Main-O					0.6477	0.6514	0.4993	0.6689	0.701	0.6812
water-O	PRO76-Main-O	0.5331	0.6629	0.474	0.5391	0.6015	0.5345	0.7677	0.7089	0.4943	0.7552
water-O	SER15-Main-O					0.1458	0.5261	0.2408	0.1601	0.3344	0.4603
water-O	SER15-Side-OG					0.6259	0.6314	0.738	0.4039	0.4001	0.6877
water-O	SER41-Main-O			0.4885	0.5521			0.5512	0.5299	0.7089	0.6872
water-O	SER41-Side-OG			0.1095	0.1002			0.284	0.1751	0.6257	0.6737
water-O	SER47-Main-O	0.18	0.4482	0.4599	0.4166	0.3733	0.3345	0.6584	0.6564	0.4913	0.6756
water-O	SER47-Side-OG	0.3556	0.5945	0.3752	0.5525	0.603	0.4838	0.6206	0.6822	0.5371	0.6661
water-O	THR102-Main-O					0.3726	0.4043	0.2645	0.5442	0.5176	0.5287
water-O	THR102-Side-OG1	0.7147	0.6664	0.757	0.4394	0.546	0.6887	0.741	0.3738	0.5311	0.7032
water-O	THR19-Side-OG1	0.1523	0.2731	0.161	0.1161	0.1668	0.2281	0.1805	0.291	0.2245	0.1798
water-O	THR28-Main-O	0.4764	0.64	0.4097	0.5597	0.3816	0.5657	0.4038	0.6072	0.4426	0.4733
water-O	THR28-Side-OG1	0.4215	0.534	0.3965	0.4422	0.3306	0.528	0.3634	0.5251	0.4298	0.4293
water-O	THR40-Main-O	0.2675	0.3057	0.525	0.4891	0.4124	0.3456	0.4868	0.4869	0.5814	0.5284
water-O	THR40-Side-OG1								0.1311	0.4873
water-O	THR49-Main-O										0.4553
water-O	THR49-Side-OG1			0.1201	0.1189				0.4238	0.3321	0.4299
water-O	THR58-Main-O	0.4553	0.4317	0.4013	0.2506
water-O	THR58-Side-OG1	0.3777	0.3852	0.4563	0.2941
water-O	THR63-Side-OG1								0.1791
water-O	THR78-Main-O	0.5205	0.524	0.3433	0.4856	0.481	0.4818	0.7044	0.4651	0.3884	0.5004
water-O	TRP59-Main-O	0.4001	0.3775	0.2486	0.1871	0.4261	0.3968	0.3756	0.1508	0.2906	0.2513
water-O	TYR46-Main-O					0.5721	0.5251	0.5766	0.5884	0.5152	0.6307
water-O	TYR46-Side-OH					0.2859	0.2112	0.4061	0.5126	0.3369	0.5089
water-O	TYR48-Main-O	0.4537	0.6139	0.4243	0.5774	0.6249	0.5033	0.6527	0.7257	0.5657	0.6882
water-O	TYR48-Side-OH	0.275		0.3951	0.4393	0.2561	0.4384		0.4813	0.2378	0.113
water-O	TYR74-Main-O	0.1299	0.0958	0.4857	0.2973	0.1326	0.1212	0.2788	0.6664	0.6442	0.6286
water-O	TYR74-Side-OH			0.1509		0.0973			0.2543	0.2541	0.1683
water-O	TYR97-Side-OH	0.2918	0.2769	0.3065	0.2193	0.3395	0.3279	0.3518	0.2281	0.176	0.3449
water-O	VAL11-Main-O	0.6414	0.6244	0.5605	0.5805
water-O	VAL20-Main-O					0.3768	0.485	0.4253	0.4948	0.5591	0.5341
water-O	VAL3-Main-O										0.1061
water-O	VAL83-Main-O					0.2966	0.3697	0.4583	0.3158	0.2435	0.5079
